# Supplementary material for: Examining Miliary Disease Etiology in a Coccidioides-Endemic Center: A Retrospective Cohort Study
Source: J Fungi (Basel). 2023 Dec 31;10(1):29. doi: 10.3390/jof10010029 (PMC10817642; doi:10.3390/jof10010029)
Supplement: Supplementary file 1 [file jof-10-00029-s001.zip]

Archive with 1 entries (1 files):
- jof-2778458-supplementary.pdf
